# Supplementary material for: The role of zinc on nutritional status, sarcopenia, and frailty in older adults: a scoping review
Source: Nutr Rev. 2023 Aug 7;82(7):988–1011. doi: 10.1093/nutrit/nuad094 (PMC11163457; doi:10.1093/nutrit/nuad094)
Supplement: nuad094_Supplementary_Data [file nuad094_supplementary_data.zip]

Archive with 4 entries (3 files):
- nuad094_Supplementary_Data/
- nuad094_Supplementary_Data/Supplementary file 1.docx
- nuad094_Supplementary_Data/Supplementary Table 1-2023.07.07.docx
- nuad094_Supplementary_Data/Supplementary Table 2-2023.07.07.docx
